# Supplementary material for: “Would You Get Vaccinated against COVID-19?” The Picture Emerging from a Study on the Prevalence of SARS-CoV-2 Infection in the General Population of the Veneto Region
Source: Vaccines (Basel). 2022 Feb 25;10(3):365. doi: 10.3390/vaccines10030365 (PMC8951628; doi:10.3390/vaccines10030365)
Supplement: Supplementary file 1 [file vaccines-10-00365-s001.zip]

Archive with 1 entries (1 files):
- vaccines-1594542-supplementary.pdf
